# Supplementary material for: The Synergistic Effect of Sodium Hypochlorite (NaClO) and Organosilicone Adjuvant Enhances the Inhibition and Oxidative Damage in Cladophora sp
Source: Biology (Basel). 2025 Dec 11;14(12):1773. doi: 10.3390/biology14121773 (PMC12730257; doi:10.3390/biology14121773)
Supplement: Supplementary file 1 [file biology-14-01773-s001.zip]

Archive with 1 entries (1 files):
- biology-3997020-supplementary.pdf
